# Supplementary material for: Light Absorption Enhancement and Laser-Induced Damage Ability Improvement of Aluminum Alloy 6061 with Non-Porous Alumina/CdSe@Al2O3/SiO2 Functional Gradient Films
Source: Nanomaterials (Basel). 2022 Feb 6;12(3):559. doi: 10.3390/nano12030559 (PMC8840421; doi:10.3390/nano12030559)
Supplement: Supplementary file 1 [file nanomaterials-12-00559-s001.zip]

Archive with 1 entries (1 files):
- nanomaterials-1562411-supplementary.pdf
